# Supplementary material for: Rotating Night Shift Work, Sleep, and Thyroid Cancer Risk in the Nurses’ Health Study 2
Source: Cancers (Basel). 2023 Nov 30;15(23):5673. doi: 10.3390/cancers15235673 (PMC10705158; doi:10.3390/cancers15235673)
Supplement: Supplementary file 1 [file cancers-15-05673-s001.zip]

Archive with 1 entries (1 files):
- cancers-2696546-supplementary.pdf
